# Supplementary material for: Levels of perceived stress according to professional standings among dental surgeons of Karachi: a descriptive study
Source: BMC Oral Health. 2022 Jun 18;22:243. doi: 10.1186/s12903-022-02272-5 (PMC9206731; doi:10.1186/s12903-022-02272-5)
Supplement: Supplementary file 2 — Additional file 2. Complete data set. [file 12903_2022_2272_MOESM2_ESM.xlsx]

## Sheet: Sheet1
Sno	GENDER	gender2	Marital status(MS)	ms2	AGE	age_cat	agecat2	DESIGNATION(Design1)	design2	desig3	work sector(WS)	WS2	monthlyincome(MINC)	MINC2	SPECIALITY	speciality2	spaciality3	years of experience(YOE)	YOE_cat	Perceived stress score(PSS)	PSS_cat
106	f	female	m	married	23	20-29years	20-29years	H.O	house officers	house officers	p	private	5+	5+	g.d	general dentist	non specialist	1	upto 5 years	16	moderate stress
107	f	female	m	married	23	20-29years	20-29years	H.O	house officers	house officers	p	private	5+	5+	g.d	general dentist	non specialist	1	upto 5 years	21	high stress
109	f	female	s	single	23	20-29years	20-29years	H.O	house officers	house officers	p	private	5+	5+	g.d	general dentist	non specialist	1	upto 5 years	18	moderate stress
112	f	female	s	single	23	20-29years	20-29years	H.O	house officers	house officers	p	private	5+	5+	g.d	general dentist	non specialist	1	upto 5 years	17	moderate stress
116	f	female	s	single	23	20-29years	20-29years	H.O	house officers	house officers	p	private	5+	5+	g.d	general dentist	non specialist	1	upto 5 years	16	moderate stress
117	f	female	s	single	23	20-29years	20-29years	H.O	house officers	house officers	p	private	5+	5+	g.d	general dentist	non specialist	1	upto 5 years	11	low stress
120	f	female	s	single	23	20-29years	20-29years	H.O	house officers	house officers	p	private	5+	5+	g.d	general dentist	non specialist	1	upto 5 years	24	high stress
121	f	female	s	single	23	20-29years	20-29years	H.O	house officers	house officers	p	private	5+	5+	g.d	general dentist	non specialist	1	upto 5 years	14	moderate stress
124	f	female	s	single	23	20-29years	20-29years	H.O	house officers	house officers	p	private	5+	5+	g.d	general dentist	non specialist	1	upto 5 years	24	high stress
125	f	female	s	single	23	20-29years	20-29years	H.O	house officers	house officers	p	private	5+	5+	g.d	general dentist	non specialist	1	upto 5 years	21	high stress
104	f	female	s	single	24	20-29years	20-29years	H.O	house officers	house officers	p	private	5+	5+	g.d	general dentist	non specialist	1	upto 5 years	23	high stress
105	f	female	s	single	24	20-29years	20-29years	H.O	house officers	house officers	p	private	5+	5+	g.d	general dentist	non specialist	1	upto 5 years	18	moderate stress
110	m	male	s	single	24	20-29years	20-29years	H.O	house officers	house officers	p	private	5+	5+	g.d	general dentist	non specialist	1	upto 5 years	15	moderate stress
114	m	male	s	single	24	20-29years	20-29years	H.O	house officers	house officers	p	private	5+	5+	g.d	general dentist	non specialist	1	upto 5 years	10	low stress
118	f	female	s	single	24	20-29years	20-29years	H.O	house officers	house officers	p	private	5+	5+	g.d	general dentist	non specialist	1	upto 5 years	19	moderate stress
122	f	female	s	single	24	20-29years	20-29years	H.O	house officers	house officers	p	private	5+	5+	g.d	general dentist	non specialist	1	upto 5 years	20	high stress
123	f	female	s	single	24	20-29years	20-29years	H.O	house officers	house officers	p	private	5+	5+	g.d	general dentist	non specialist	1	upto 5 years	14	moderate stress
126	f	female	s	single	24	20-29years	20-29years	H.O	house officers	house officers	p	private	5+	5+	g.d	general dentist	non specialist	1	upto 5 years	12	low stress
127	f	female	m	married	24	20-29years	20-29years	H.O	house officers	house officers	p	private	5+	5+	g.d	general dentist	non specialist	1	upto 5 years	21	high stress
128	f	female	s	single	24	20-29years	20-29years	H.O	house officers	house officers	p	private	5+	5+	g.d	general dentist	non specialist	1	upto 5 years	13	moderate stress
111	f	female	m	married	25	20-29years	20-29years	H.O	house officers	house officers	p	private	5+	5+	g.d	general dentist	non specialist	1	upto 5 years	25	high stress
113	m	male	s	single	25	20-29years	20-29years	H.O	house officers	house officers	p	private	5+	5+	g.d	general dentist	non specialist	1	upto 5 years	20	high stress
115	f	female	s	single	25	20-29years	20-29years	H.O	house officers	house officers	p	private	5+	5+	g.d	general dentist	non specialist	1	upto 5 years	16	moderate stress
119	f	female	s	single	25	20-29years	20-29years	H.O	house officers	house officers	p	private	5+	5+	g.d	general dentist	non specialist	1	upto 5 years	20	high stress
108	f	female	m	married	26	20-29years	20-29years	H.O	house officers	house officers	p	private	5+	5+	g.d	general dentist	non specialist	1	upto 5 years	27	high stress
61	f	female	s	single	26	20-29years	20-29years	H.O	house officers	house officers	p	private	honoree	honoree	oral surgery	all others	specialist	2	upto 5 years	35	high stress
60	m	male	s	single	25	20-29years	20-29years	H.O	house officers	house officers	p	private	60+	60+	operative	all others	specialist	2	upto 5 years	10	low stress
58	m	male	s	single	23	20-29years	20-29years	H.O	house officers	house officers	p	private	60+	60+	Orthodontics	all others	specialist	2	upto 5 years	18	moderate stress
73	f	female	s	single	23	20-29years	20-29years	H.O	house officers	house officers	g	govt	honoree	honoree	oral surgery	all others	specialist	3	upto 5 years	20	high stress
71	f	female	s	single	24	20-29years	20-29years	H.O	house officers	house officers	p	private	20+	20+	Periodontics	all others	specialist	3	upto 5 years	11	low stress
54	f	female	s	single	26	20-29years	20-29years	H.O	house officers	house officers	p	private	honoree	honoree	Orthodontics	all others	specialist	4	upto 5 years	11	low stress
41	f	female	s	single	20	20-29years	20-29years	H.O	house officers	house officers	p	private	5+	5+	g.d	general dentist	non specialist	1	upto 5 years	16	moderate stress
40	f	female	s	single	21	20-29years	20-29years	H.O	house officers	house officers	p	private	5+	5+	g.d	general dentist	non specialist	1	upto 5 years	16	moderate stress
42	m	male	s	single	25	20-29years	20-29years	H.O	house officers	house officers	p	private	5+	5+	g.d	general dentist	non specialist	1	upto 5 years	16	moderate stress
20	m	male	s	single	30	30-39years	30-39years	H.O	house officers	house officers	g	govt	20+	20+	g.d	general dentist	non specialist	1	upto 5 years	11	low stress
22	f	female	s	single	22	20-29years	20-29years	H.O	house officers	house officers	g	govt	5+	5+	g.d	general dentist	non specialist	2	upto 5 years	25	high stress
91	f	female	s	single	22	20-29years	20-29years	H.O	house officers	house officers	g	govt	5+	5+	g.d	general dentist	non specialist	2	upto 5 years	20	high stress
35	f	female	s	single	22	20-29years	20-29years	H.O	house officers	house officers	p	private	5+	5+	g.d	general dentist	non specialist	2	upto 5 years	20	high stress
87	f	female	s	single	23	20-29years	20-29years	H.O	house officers	house officers	g	govt	5+	5+	g.d	general dentist	non specialist	2	upto 5 years	21	high stress
92	f	female	s	single	23	20-29years	20-29years	H.O	house officers	house officers	g	govt	5+	5+	g.d	general dentist	non specialist	2	upto 5 years	21	high stress
93	f	female	s	single	23	20-29years	20-29years	H.O	house officers	house officers	g	govt	5+	5+	g.d	general dentist	non specialist	2	upto 5 years	23	high stress
98	m	male	s	single	23	20-29years	20-29years	H.O	house officers	house officers	g	govt	5+	5+	g.d	general dentist	non specialist	2	upto 5 years	20	high stress
99	f	female	s	single	23	20-29years	20-29years	H.O	house officers	house officers	g	govt	5+	5+	g.d	general dentist	non specialist	2	upto 5 years	19	moderate stress
21	m	male	s	single	24	20-29years	20-29years	H.O	house officers	house officers	g	govt	20+	20+	g.d	general dentist	non specialist	2	upto 5 years	19	moderate stress
78	f	female	m	married	24	20-29years	20-29years	H.O	house officers	house officers	g	govt	20+	20+	g.d	general dentist	non specialist	2	upto 5 years	21	high stress
59	f	female	m	married	24	20-29years	20-29years	H.O	house officers	house officers	p	private	20+	20+	g.d	general dentist	non specialist	2	upto 5 years	17	moderate stress
103	m	male	s	single	25	20-29years	20-29years	H.O	house officers	house officers	g	govt	honoree	honoree	g.d	general dentist	non specialist	2	upto 5 years	24	high stress
76	f	female	s	single	25	20-29years	20-29years	H.O	house officers	house officers	g	govt	20+	20+	g.d	general dentist	non specialist	2	upto 5 years	22	high stress
62	m	male	m	married	26	20-29years	20-29years	H.O	house officers	house officers	p	private	20+	20+	g.d	general dentist	non specialist	2	upto 5 years	18	moderate stress
53	m	male	m	married	31	30-39years	30-39years	H.O	house officers	house officers	p	private	20+	20+	g.d	general dentist	non specialist	2	upto 5 years	21	high stress
77	f	female	m	married	20	20-29years	20-29years	H.O	house officers	house officers	g	govt	20+	20+	g.d	general dentist	non specialist	3	upto 5 years	12	low stress
97	f	female	s	single	22	20-29years	20-29years	H.O	house officers	house officers	g	govt	5+	5+	g.d	general dentist	non specialist	3	upto 5 years	27	high stress
43	f	female	s	single	22	20-29years	20-29years	H.O	house officers	house officers	p	private	20+	20+	g.d	general dentist	non specialist	3	upto 5 years	22	high stress
96	f	female	s	single	23	20-29years	20-29years	H.O	house officers	house officers	g	govt	5+	5+	g.d	general dentist	non specialist	3	upto 5 years	30	high stress
95	f	female	s	single	23	20-29years	20-29years	H.O	house officers	house officers	g	govt	20+	20+	g.d	general dentist	non specialist	3	upto 5 years	28	high stress
44	f	female	s	single	24	20-29years	20-29years	H.O	house officers	house officers	p	private	20+	20+	g.d	general dentist	non specialist	3	upto 5 years	16	moderate stress
14	f	female	s	single	25	20-29years	20-29years	H.O	house officers	house officers	p	private	5+	5+	g.d	general dentist	non specialist	3	upto 5 years	18	moderate stress
74	f	female	s	single	25	20-29years	20-29years	H.O	house officers	house officers	g	govt	honoree	honoree	g.d	general dentist	non specialist	4	upto 5 years	16	moderate stress
47	f	female	s	single	23	20-29years	20-29years	H.O	house officers	house officers	p	private	5+	5+	g.d	general dentist	non specialist	5	upto 5 years	16	moderate stress
75	m	male	m	married	28	20-29years	20-29years	H.O	house officers	house officers	p	private	20+	20+	g.d	general dentist	non specialist	11	11-above	21	high stress
72	m	male	m	married	37	30-39years	30-39years	asso.P	Assistant and Asso. Prof	AP and above	g	govt	1lac+	1lac+	oral surgery	all others	specialist	14	11-above	13	moderate stress
13	f	female	m	married	35	30-39years	30-39years	asso.P	Assistant and Asso. Prof	AP and above	p	private	1lac+	1lac+	Prosthodontics	all others	specialist	14	11-above	13	moderate stress
16	m	male	m	married	52	50 above	40 above	asso.P	Assistant and Asso. Prof	AP and above	p	private	20+	20+	oral surgery	all others	specialist	32	11-above	18	moderate stress
37	m	male	m	married	34	30-39years	30-39years	asst.P	Assistant and Asso. Prof	AP and above	p	private	60+	60+	oral surgery	all others	specialist	10	06-10 years	17	moderate stress
148	f	female	m	married	35	30-39years	30-39years	asst.P	Assistant and Asso. Prof	AP and above	p	private	1lac+	1lac+	Orthodontics	all others	specialist	12	11-above	14	moderate stress
144	m	male	m	married	37	30-39years	30-39years	asst.P	Assistant and Asso. Prof	AP and above	p	private	1lac+	1lac+	operative	all others	specialist	14	11-above	10	low stress
151	f	female	m	married	37	30-39years	30-39years	asst.P	Assistant and Asso. Prof	AP and above	p	private	1lac+	1lac+	Prosthodontics	all others	specialist	14	11-above	25	high stress
86	f	female	m	married	45	40-49years	40 above	asst.P	Assistant and Asso. Prof	AP and above	p	private	1lac+	1lac+	operative	all others	specialist	23	11-above	8	low stress
152	f	female	s	single	35	30-39years	30-39years	asst.P	Assistant and Asso. Prof	AP and above	p	private	60+	60+	NDP	NDP	non specialist	12	11-above	20	high stress
8	f	female	m	married	38	30-39years	30-39years	asst.P	Assistant and Asso. Prof	AP and above	p	private	1lac+	1lac+	NDP	NDP	non specialist	12	11-above	23	high stress
155	f	female	m	married	56	50 above	40 above	asst.P	Assistant and Asso. Prof	AP and above	p	private	1lac+	1lac+	g.d	general dentist	non specialist	31	11-above	9	low stress
100	f	female	s	single	26	20-29years	20-29years	PG	PG	PG	g	govt	5+	5+	operative	all others	specialist	3	upto 5 years	26	high stress
88	m	male	s	single	26	20-29years	20-29years	PG	PG	PG	g	govt	20+	20+	Paedontics	all others	specialist	3	upto 5 years	21	high stress
81	f	female	s	single	26	20-29years	20-29years	PG	PG	PG	g.p	govt	20+	20+	operative	all others	specialist	5	upto 5 years	16	moderate stress
36	m	male	s	single	25	20-29years	20-29years	PG	PG	PG	g	govt	20+	20+	Paedontics	all others	specialist	5	upto 5 years	18	moderate stress
34	m	male	s	single	28	20-29years	20-29years	PG	PG	PG	g	govt	20+	20+	oral surgery	all others	specialist	6	06-10 years	20	high stress
89	m	male	s	single	26	20-29years	20-29years	PG	PG	PG	g	govt	honoree	honoree	operative	all others	specialist	6	06-10 years	22	high stress
101	f	female	s	single	26	20-29years	20-29years	PG	PG	PG	g	govt	5+	5+	operative	all others	specialist	6	06-10 years	21	high stress
90	m	male	s	single	28	20-29years	20-29years	PG	PG	PG	g	govt	20+	20+	operative	all others	specialist	6	06-10 years	21	high stress
102	m	male	m	married	29	20-29years	20-29years	PG	PG	PG	p	private	20+	20+	operative	all others	specialist	7	06-10 years	13	moderate stress
25	f	female	m	married	29	20-29years	20-29years	PG	PG	PG	p	private	20+	20+	operative	all others	specialist	8	06-10 years	14	moderate stress
138	m	male	m	married	30	30-39years	30-39years	PG	PG	PG	p	private	20+	20+	operative	all others	specialist	8	06-10 years	15	moderate stress
45	m	male	s	single	30	30-39years	30-39years	PG	PG	PG	p	private	60+	60+	operative	all others	specialist	8	06-10 years	18	moderate stress
51	f	female	m	married	30	30-39years	30-39years	PG	PG	PG	g	govt	20+	20+	oral surgery	all others	specialist	9	06-10 years	20	high stress
15	m	male	s	single	30	30-39years	30-39years	PG	PG	PG	p	private	60+	60+	oral surgery	all others	specialist	9	06-10 years	6	low stress
94	m	male	m	married	34	30-39years	30-39years	PG	PG	PG	g	govt	20+	20+	operative	all others	specialist	14	11-above	20	high stress
23	f	female	s	single	25	20-29years	20-29years	PG	PG	PG	p	private	20+	20+	g.d	general dentist	non specialist	5	upto 5 years	18	moderate stress
38	f	female	s	single	26	20-29years	20-29years	PG	PG	PG	self	private	honoree	honoree	g.d	general dentist	non specialist	5	upto 5 years	19	moderate stress
30	m	male	s	single	27	20-29years	20-29years	PG	PG	PG	p	private	honoree	honoree	g.d	general dentist	non specialist	5	upto 5 years	28	high stress
46	m	male	s	single	27	20-29years	20-29years	PG	PG	PG	g	govt	20+	20+	NDP	NDP	non specialist	6	06-10 years	15	moderate stress
24	m	male	s	single	28	20-29years	20-29years	PG	PG	PG	p	private	20+	20+	NDP	NDP	non specialist	6	06-10 years	18	moderate stress
31	f	female	s	single	27	20-29years	20-29years	PG	PG	PG	p	private	60+	60+	g.d	general dentist	non specialist	6	06-10 years	20	high stress
33	m	male	s	single	27	20-29years	20-29years	PG	PG	PG	p	private	1lac+	1lac+	g.d	general dentist	non specialist	6	06-10 years	26	high stress
52	f	female	s	single	30	30-39years	30-39years	PG	PG	PG	p	private	honoree	honoree	NDP	NDP	non specialist	9	06-10 years	20	high stress
50	f	female	m	married	35	30-39years	30-39years	PG	PG	PG	self	private	20+	20+	NDP	NDP	non specialist	15	11-above	13	moderate stress
139	f	female	m	married	25	20-29years	20-29years	Prof	prof	AP and above	p	private	1lac+	1lac+	operative	all others	specialist	18	11-above	2	low stress
137	f	female	m	married	38	30-39years	30-39years	Prof	prof	AP and above	p	private	1lac+	1lac+	operative	all others	specialist	18	11-above	23	high stress
154	m	male	m	married	44	40-49years	40 above	Prof	prof	AP and above	p	private	1lac+	1lac+	oral surgery	all others	specialist	21	11-above	6	low stress
153	m	male	m	married	56	50 above	40 above	Prof	prof	AP and above	p	private	1lac+	1lac+	oral surgery	all others	specialist	30	11-above	12	low stress
7	m	male	m	married	65	50 above	40 above	Prof	prof	AP and above	self	private	1lac+	1lac+	Periodontics	all others	specialist	42	11-above	15	moderate stress
133	f	female	s	single	23	20-29years	20-29years	d.p	dental practitioner	lect and DP	p	private	20+	20+	operative	all others	specialist	2	upto 5 years	22	high stress
63	m	male	s	single	26	20-29years	20-29years	d.p	dental practitioner	lect and DP	p	private	60+	60+	Orthodontics	all others	specialist	3	upto 5 years	22	high stress
12	f	female	s	single	25	20-29years	20-29years	d.p	dental practitioner	lect and DP	p	private	60+	60+	operative	all others	specialist	4	upto 5 years	20	high stress
131	f	female	s	single	26	20-29years	20-29years	d.p	dental practitioner	lect and DP	p	private	20+	20+	operative	all others	specialist	4	upto 5 years	15	moderate stress
132	f	female	s	single	26	20-29years	20-29years	d.p	dental practitioner	lect and DP	p	private	20+	20+	operative	all others	specialist	4	upto 5 years	27	high stress
135	f	female	s	single	26	20-29years	20-29years	d.p	dental practitioner	lect and DP	p	private	20+	20+	operative	all others	specialist	4	upto 5 years	27	high stress
136	f	female	s	single	26	20-29years	20-29years	d.p	dental practitioner	lect and DP	p	private	20+	20+	operative	all others	specialist	4	upto 5 years	30	high stress
134	f	female	m	married	27	20-29years	20-29years	d.p	dental practitioner	lect and DP	p	private	20+	20+	operative	all others	specialist	4	upto 5 years	27	high stress
80	f	female	s	single	27	20-29years	20-29years	d.p	dental practitioner	lect and DP	g.p	govt	60+	60+	Periodontics	all others	specialist	4	upto 5 years	30	high stress
130	m	male	m	married	28	20-29years	20-29years	d.p	dental practitioner	lect and DP	p	private	20+	20+	operative	all others	specialist	5	upto 5 years	16	moderate stress
64	m	male	s	single	35	30-39years	30-39years	d.p	dental practitioner	lect and DP	p	private	60+	60+	Prosthodontics	all others	specialist	15	11-above	21	high stress
39	m	male	m	married	35	30-39years	30-39years	d.p	dental practitioner	lect and DP	self	private	60+	60+	Prosthodontics	all others	specialist	15	11-above	20	high stress
26	m	male	m	married	40	40-49years	40 above	d.p	dental practitioner	lect and DP	g	govt	60+	60+	oral surgery	all others	specialist	25	11-above	16	moderate stress
27	m	male	m	married	48	40-49years	40 above	d.p	dental practitioner	lect and DP	g	govt	60+	60+	oral surgery	all others	specialist	31	11-above	16	moderate stress
48	f	female	s	single	24	20-29years	20-29years	d.p	dental practitioner	lect and DP	p	private	60+	60+	g.d	general dentist	non specialist	3	upto 5 years	21	high stress
79	m	male	s	single	25	20-29years	20-29years	d.p	dental practitioner	lect and DP	p.self	private	60+	60+	g.d	general dentist	non specialist	4	upto 5 years	15	moderate stress
68	m	male	s	single	27	20-29years	20-29years	d.p	dental practitioner	lect and DP	p	private	20+	20+	g.d	general dentist	non specialist	4	upto 5 years	15	moderate stress
66	m	male	m	married	27	20-29years	20-29years	d.p	dental practitioner	lect and DP	p	private	20+	20+	g.d	general dentist	non specialist	5	upto 5 years	19	moderate stress
18	m	male	m	married	29	20-29years	20-29years	d.p	dental practitioner	lect and DP	p	private	20+	20+	g.d	general dentist	non specialist	7	06-10 years	17	moderate stress
32	m	male	s	single	29	20-29years	20-29years	d.p	dental practitioner	lect and DP	p	private	60+	60+	g.d	general dentist	non specialist	7	06-10 years	24	high stress
17	f	female	m	married	28	20-29years	20-29years	d.p	dental practitioner	lect and DP	p	private	60+	60+	g.d	general dentist	non specialist	10	06-10 years	16	moderate stress
19	m	male	m	married	30	30-39years	30-39years	d.p	dental practitioner	lect and DP	p	private	20+	20+	g.d	general dentist	non specialist	10	06-10 years	17	moderate stress
28	m	male	s	single	35	30-39years	30-39years	d.p	dental practitioner	lect and DP	g	govt	20+	20+	g.d	general dentist	non specialist	12	11-above	17	moderate stress
67	f	female	m	married	37	30-39years	30-39years	d.p	dental practitioner	lect and DP	p	private	60+	60+	g.d	general dentist	non specialist	19	11-above	23	high stress
65	m	male	m	married	43	40-49years	40 above	d.p	dental practitioner	lect and DP	p	private	1lac+	1lac+	g.d	general dentist	non specialist	21	11-above	17	moderate stress
70	m	male	m	married	52	50 above	40 above	d.p	dental practitioner	lect and DP	p	private	1lac+	1lac+	g.d	general dentist	non specialist	28	11-above	24	high stress
3	f	female	m	married	25	20-29years	20-29years	d.p	dental practitioner	lect and DP	p.self	private	1lac+	1lac+	g.d	general dentist	non specialist	32	11-above	9	low stress
157	f	female	s	single	24	20-29years	20-29years	l	Lecturer	lect and DP	p	private	20+	20+	oral surgery	all others	specialist	2	upto 5 years	14	moderate stress
156	m	male	s	single	26	20-29years	20-29years	l	Lecturer	lect and DP	p	private	20+	20+	oral surgery	all others	specialist	3	upto 5 years	20	high stress
6	f	female	m	married	25	20-29years	20-29years	l	Lecturer	lect and DP	p	private	20+	20+	Periodontics	all others	specialist	3	upto 5 years	12	low stress
142	f	female	s	single	25	20-29years	20-29years	l	Lecturer	lect and DP	p	private	20+	20+	Prosthodontics	all others	specialist	3	upto 5 years	18	moderate stress
129	f	female	s	single	27	20-29years	20-29years	l	Lecturer	lect and DP	p	private	20+	20+	Prosthodontics	all others	specialist	3	upto 5 years	30	high stress
82	f	female	m	married	27	20-29years	20-29years	l	Lecturer	lect and DP	p	private	20+	20+	operative	all others	specialist	4	upto 5 years	13	moderate stress
147	f	female	m	married	27	20-29years	20-29years	l	Lecturer	lect and DP	p	private	20+	20+	Orthodontics	all others	specialist	4	upto 5 years	21	high stress
150	f	female	s	single	28	20-29years	20-29years	l	Lecturer	lect and DP	p	private	20+	20+	Periodontics	all others	specialist	4	upto 5 years	16	moderate stress
9	f	female	s	single	28	20-29years	20-29years	l	Lecturer	lect and DP	p	private	20+	20+	operative	all others	specialist	6	06-10 years	20	high stress
1	f	female	s	single	27	20-29years	20-29years	l	Lecturer	lect and DP	p	private	60+	60+	Periodontics	all others	specialist	6	06-10 years	21	high stress
141	m	male	s	single	29	20-29years	20-29years	l	Lecturer	lect and DP	p	private	20+	20+	Prosthodontics	all others	specialist	6	06-10 years	15	moderate stress
146	f	female	m	married	29	20-29years	20-29years	l	Lecturer	lect and DP	p	private	20+	20+	Orthodontics	all others	specialist	9	06-10 years	18	moderate stress
2	f	female	s	single	30	30-39years	30-39years	l	Lecturer	lect and DP	p	private	20+	20+	periodontics	all others	specialist	9	06-10 years	21	high stress
49	f	female	m	married	33	30-39years	30-39years	l	Lecturer	lect and DP	g	govt	60+	60+	operative	all others	specialist	10	06-10 years	16	moderate stress
56	f	female	s	single	25	20-29years	20-29years	l	Lecturer	lect and DP	p	private	20+	20+	Prosthodontics	all others	specialist	12	11-above	22	high stress
85	f	female	m	married	30	30-39years	30-39years	l	Lecturer	lect and DP	p	private	20+	20+	operative	all others	specialist	18	11-above	10	low stress
57	m	male	m	married	40	40-49years	40 above	l	Lecturer	lect and DP	p	private	20+	20+	Prosthodontics	all others	specialist	18	11-above	18	moderate stress
145	m	male	m	married	52	50 above	40 above	l	Lecturer	lect and DP	p	private	20+	20+	Prosthodontics	all others	specialist	25	11-above	18	moderate stress
140	f	female	s	single	25	20-29years	20-29years	l	Lecturer	lect and DP	p	private	20+	20+	Orthodontics	all others	specialist	31	11-above	6	low stress
83	f	female	s	single	25	20-29years	20-29years	l	Lecturer	lect and DP	p	private	20+	20+	g.d	general dentist	non specialist	3	upto 5 years	16	moderate stress
10	f	female	m	married	26	20-29years	20-29years	l	Lecturer	lect and DP	p	private	20+	20+	NDP	NDP	non specialist	4	upto 5 years	12	low stress
84	m	male	s	single	26	20-29years	20-29years	l	Lecturer	lect and DP	p	private	20+	20+	g.d	general dentist	non specialist	4	upto 5 years	17	moderate stress
55	m	male	s	single	26	20-29years	20-29years	l	Lecturer	lect and DP	p	private	20+	20+	g.d	general dentist	non specialist	5	upto 5 years	19	moderate stress
29	f	female	m	married	27	20-29years	20-29years	l	Lecturer	lect and DP	g	govt	20+	20+	NDP	NDP	non specialist	6	06-10 years	27	high stress
4	f	female	s	single	27	20-29years	20-29years	l	Lecturer	lect and DP	p	private	20+	20+	g.d	general dentist	non specialist	6	06-10 years	24	high stress
143	f	female	s	single	31	30-39years	30-39years	l	Lecturer	lect and DP	p	private	20+	20+	g.d	general dentist	non specialist	9	06-10 years	21	high stress
11	f	female	s	single	29	20-29years	20-29years	l	Lecturer	lect and DP	p	private	20+	20+	g.d	general dentist	non specialist	11	11-above	11	low stress
69	f	female	s	single	35	30-39years	30-39years	l	Lecturer	lect and DP	self	private	60+	60+	g.d	general dentist	non specialist	16	11-above	22	high stress
5	f	female	m	married	32	30-39years	30-39years	l	Lecturer	lect and DP	p	private	1lac+	1lac+	NDP	NDP	non specialist	17	11-above	19	moderate stress
149	f	female	m	married	43	40-49years	40 above	l	Lecturer	lect and DP	p	private	20+	20+	g.d	general dentist	non specialist	21	11-above	9	low stress
Data Table 1: Complete data with variables name
		Note: Abbreviation/codes
		Assistant and Asso. Prof= ASSISTANT PROFESSOR AND ASSOCIATE PROFESSOR,
		PROF =PROFESSOR,
		ASST.P =ASSISTANT PROFESOR,
		ASSO.P =ASSOCIATE PROFESSOR
		HO = HOUSE OFFICERS
		PG = POST-GRAD TRAINEE
		DP = DENTAL PRACTITIONER
		L/LEC = LECTURER
		NDP=NON DENTAL POSTGRADUATION

## Sheet: Sheet2
Data Table 2: Complete data with labels
Sno	GENDER	gender2	MS	ms2	AGE	age_cat	agecat2	DESIGN1	design2	desig3	WS	WS2	MINC	MINC2	SPECIALITY	speciality2	speciality3	YOE	YOE_cat	PSS	PSS_cat
106	f	2	m	1	23	1	1	H.O	1	1	p	2	5+	1	g.d	2	1	1	1	16	2
107	f	2	m	1	23	1	1	H.O	1	1	p	2	5+	1	g.d	2	1	1	1	21	3
109	f	2	s	2	23	1	1	H.O	1	1	p	2	5+	1	g.d	2	1	1	1	18	2
112	f	2	s	2	23	1	1	H.O	1	1	p	2	5+	1	g.d	2	1	1	1	17	2
116	f	2	s	2	23	1	1	H.O	1	1	p	2	5+	1	g.d	2	1	1	1	16	2
117	f	2	s	2	23	1	1	H.O	1	1	p	2	5+	1	g.d	2	1	1	1	11	1
120	f	2	s	2	23	1	1	H.O	1	1	p	2	5+	1	g.d	2	1	1	1	24	3
121	f	2	s	2	23	1	1	H.O	1	1	p	2	5+	1	g.d	2	1	1	1	14	2
124	f	2	s	2	23	1	1	H.O	1	1	p	2	5+	1	g.d	2	1	1	1	24	3
125	f	2	s	2	23	1	1	H.O	1	1	p	2	5+	1	g.d	2	1	1	1	21	3
104	f	2	s	2	24	1	1	H.O	1	1	p	2	5+	1	g.d	2	1	1	1	23	3
105	f	2	s	2	24	1	1	H.O	1	1	p	2	5+	1	g.d	2	1	1	1	18	2
110	m	1	s	2	24	1	1	H.O	1	1	p	2	5+	1	g.d	2	1	1	1	15	2
114	m	1	s	2	24	1	1	H.O	1	1	p	2	5+	1	g.d	2	1	1	1	10	1
118	f	2	s	2	24	1	1	H.O	1	1	p	2	5+	1	g.d	2	1	1	1	19	2
122	f	2	s	2	24	1	1	H.O	1	1	p	2	5+	1	g.d	2	1	1	1	20	3
123	f	2	s	2	24	1	1	H.O	1	1	p	2	5+	1	g.d	2	1	1	1	14	2
126	f	2	s	2	24	1	1	H.O	1	1	p	2	5+	1	g.d	2	1	1	1	12	1
127	f	2	m	1	24	1	1	H.O	1	1	p	2	5+	1	g.d	2	1	1	1	21	3
128	f	2	s	2	24	1	1	H.O	1	1	p	2	5+	1	g.d	2	1	1	1	13	2
111	f	2	m	1	25	1	1	H.O	1	1	p	2	5+	1	g.d	2	1	1	1	25	3
113	m	1	s	2	25	1	1	H.O	1	1	p	2	5+	1	g.d	2	1	1	1	20	3
115	f	2	s	2	25	1	1	H.O	1	1	p	2	5+	1	g.d	2	1	1	1	16	2
119	f	2	s	2	25	1	1	H.O	1	1	p	2	5+	1	g.d	2	1	1	1	20	3
108	f	2	m	1	26	1	1	H.O	1	1	p	2	5+	1	g.d	2	1	1	1	27	3
61	f	2	s	2	26	1	1	HO	1	1	p	2	honoree	0	o.s	3	2	2	1	35	3
60	m	1	s	2	25	1	1	HO	1	1	p	2	60+	3	op	3	2	2	1	10	1
58	m	1	s	2	23	1	1	HO	1	1	p	2	60+	3	Ortho	3	2	2	1	18	2
73	f	2	s	2	23	1	1	HO	1	1	g	1	honoree	0	o.s	3	2	3	1	20	3
71	f	2	s	2	24	1	1	HO	1	1	p	2	20+	2	Perio	3	2	3	1	11	1
54	f	2	s	2	26	1	1	HO	1	1	p	2	honoree	0	Ortho	3	2	4	1	11	1
41	f	2	s	2	20	1	1	HO	1	1	p	2	5+	1	g.d	2	1	1	1	16	2
40	f	2	s	2	21	1	1	HO	1	1	p	2	5+	1	g.d	2	1	1	1	16	2
42	m	1	s	2	25	1	1	HO	1	1	p	2	5+	1	g.d	2	1	1	1	16	2
20	m	1	s	2	30	2	2	HO	1	1	g	1	20+	2	g.d	2	1	1	1	11	1
22	f	2	s	2	22	1	1	HO	1	1	g	1	5+	1	g.d	2	1	2	1	25	3
91	f	2	s	2	22	1	1	HO	1	1	g	1	5+	1	g.d	2	1	2	1	20	3
35	f	2	s	2	22	1	1	HO	1	1	p	2	5+	1	g.d	2	1	2	1	20	3
87	f	2	s	2	23	1	1	HO	1	1	g	1	5+	1	g.d	2	1	2	1	21	3
92	f	2	s	2	23	1	1	HO	1	1	g	1	5+	1	g.d	2	1	2	1	21	3
93	f	2	s	2	23	1	1	HO	1	1	g	1	5+	1	g.d	2	1	2	1	23	3
98	m	1	s	2	23	1	1	HO	1	1	g	1	5+	1	g.d	2	1	2	1	20	3
99	f	2	s	2	23	1	1	HO	1	1	g	1	5+	1	g.d	2	1	2	1	19	2
21	m	1	s	2	24	1	1	HO	1	1	g	1	20+	2	g.d	2	1	2	1	19	2
78	f	2	m	1	24	1	1	HO	1	1	g	1	20+	2	g.d	2	1	2	1	21	3
59	f	2	m	1	24	1	1	HO	1	1	p	2	20+	2	g.d	2	1	2	1	17	2
103	m	1	s	2	25	1	1	HO	1	1	g	1	honoree	0	g.d	2	1	2	1	24	3
76	f	2	s	2	25	1	1	HO	1	1	g	1	20+	2	g.d	2	1	2	1	22	3
62	m	1	m	1	26	1	1	HO	1	1	p	2	20+	2	g.d	2	1	2	1	18	2
53	m	1	m	1	31	2	2	HO	1	1	p	2	20+	2	g.d	2	1	2	1	21	3
77	f	2	m	1	20	1	1	HO	1	1	g	1	20+	2	g.d	2	1	3	1	12	1
97	f	2	s	2	22	1	1	HO	1	1	g	1	5+	1	g.d	2	1	3	1	27	3
43	f	2	s	2	22	1	1	HO	1	1	p	2	20+	2	g.d	2	1	3	1	22	3
96	f	2	s	2	23	1	1	HO	1	1	g	1	5+	1	g.d	2	1	3	1	30	3
95	f	2	s	2	23	1	1	HO	1	1	g	1	20+	2	g.d	2	1	3	1	28	3
44	f	2	s	2	24	1	1	HO	1	1	p	2	20+	2	g.d	2	1	3	1	16	2
14	f	2	s	2	25	1	1	HO	1	1	p	2	5+	1	g.d	2	1	3	1	18	2
74	f	2	s	2	25	1	1	HO	1	1	g	1	honoree	0	g.d	2	1	4	1	16	2
47	f	2	s	2	23	1	1	HO	1	1	p	2	5+	1	g.d	2	1	5	1	16	2
75	m	1	m	1	28	1	1	HO	1	1	p	2	20+	2	g.d	2	1	11	3	21	3
72	m	1	m	1	37	2	2	asso.P	4	4	g	1	1lac+	4	o.s	3	2	14	3	13	2
13	f	2	m	1	35	2	2	asso.P	4	4	p	2	1lac+	4	Prostho	3	2	14	3	13	2
16	m	1	m	1	52	4	3	asso.P	4	4	p	2	20+	2	o.s	3	2	32	3	18	2
37	m	1	m	1	34	2	2	asst.P	4	4	p	2	60+	3	o.s	3	2	10	2	17	2
148	f	2	m	1	35	2	2	asst.P	4	4	p	2	1lac+	4	Ortho	3	2	12	3	14	2
144	m	1	m	1	37	2	2	asst.P	4	4	p	2	1lac+	4	op	3	2	14	3	10	1
151	f	2	m	1	37	2	2	asst.P	4	4	p	2	1lac+	4	Prostho	3	2	14	3	25	3
86	f	2	m	1	45	3	3	asst.P	4	4	p	2	1lac+	4	op	3	2	23	3	8	1
152	f	2	s	2	35	2	2	asst.P	4	4	p	2	60+	3	dph	1	1	12	3	20	3
8	f	2	m	1	38	2	2	asst.P	4	4	p	2	1lac+	4	dph	1	1	12	3	23	3
155	f	2	m	1	56	4	3	asst.P	4	4	p	2	1lac+	4	g.d	2	1	31	3	9	1
100	f	2	s	2	26	1	1	PG	2	2	g	1	5+	1	op	3	2	3	1	26	3
88	m	1	s	2	26	1	1	PG	2	2	g	1	20+	2	Paedo	3	2	3	1	21	3
81	f	2	s	2	26	1	1	PG	2	2	g.p	1	20+	2	op	3	2	5	1	16	2
36	m	1	s	2	25	1	1	PG	2	2	g	1	20+	2	Paedo	3	2	5	1	18	2
34	m	1	s	2	28	1	1	PG	2	2	g	1	20+	2	o.s	3	2	6	2	20	3
89	m	1	s	2	26	1	1	PG	2	2	g	1	honoree	0	op	3	2	6	2	22	3
101	f	2	s	2	26	1	1	PG	2	2	g	1	5+	1	op	3	2	6	2	21	3
90	m	1	s	2	28	1	1	PG	2	2	g	1	20+	2	op	3	2	6	2	21	3
102	m	1	m	1	29	1	1	PG	2	2	p	2	20+	2	op	3	2	7	2	13	2
25	f	2	m	1	29	1	1	PG	2	2	p	2	20+	2	op	3	2	8	2	14	2
138	m	1	m	1	30	2	2	PG	2	2	p	2	20+	2	op	3	2	8	2	15	2
45	m	1	s	2	30	2	2	PG	2	2	p	2	60+	3	op	3	2	8	2	18	2
51	f	2	m	1	30	2	2	PG	2	2	g	1	20+	2	o.s	3	2	9	2	20	3
15	m	1	s	2	30	2	2	PG	2	2	p	2	60+	3	o.s	3	2	9	2	6	1
94	m	1	m	1	34	2	2	PG	2	2	g	1	20+	2	op	3	2	14	3	20	3
23	f	2	s	2	25	1	1	PG	2	2	p	2	20+	2	g.d	2	1	5	1	18	2
38	f	2	s	2	26	1	1	PG	2	2	self	2	honoree	0	g.d	2	1	5	1	19	2
30	m	1	s	2	27	1	1	PG	2	2	p	2	honoree	0	g.d	2	1	5	1	28	3
46	m	1	s	2	27	1	1	PG	2	2	g	1	20+	2	dph	1	1	6	2	15	2
24	m	1	s	2	28	1	1	PG	2	2	p	2	20+	2	dph	1	1	6	2	18	2
31	f	2	s	2	27	1	1	PG	2	2	p	2	60+	3	g.d	2	1	6	2	20	3
33	m	1	s	2	27	1	1	PG	2	2	p	2	1lac+	4	g.d	2	1	6	2	26	3
52	f	2	s	2	30	2	2	PG	2	2	p	2	honoree	0	dph	1	1	9	2	20	3
50	f	2	m	1	35	2	2	PG	2	2	self	2	20+	2	dph	1	1	15	3	13	2
139	f	2	m	1	25	1	1	Prof	6	4	p	2	1lac+	4	op	3	2	18	3	2	1
137	f	2	m	1	38	2	2	Prof	6	4	p	2	1lac+	4	op	3	2	18	3	23	3
154	m	1	m	1	44	3	3	Prof	6	4	p	2	1lac+	4	o.s	3	2	21	3	6	1
153	m	1	m	1	56	4	3	Prof	6	4	p	2	1lac+	4	o.s	3	2	30	3	12	1
7	m	1	m	1	65	4	3	Prof	6	4	self	2	1lac+	4	Perio	3	2	42	3	15	2
133	f	2	s	2	23	1	1	d.p	5	3	p	2	20+	2	op	3	2	2	1	22	3
63	m	1	s	2	26	1	1	d.p	5	3	p	2	60+	3	Ortho	3	2	3	1	22	3
12	f	2	s	2	25	1	1	d.p	5	3	p	2	60+	3	op	3	2	4	1	20	3
131	f	2	s	2	26	1	1	d.p	5	3	p	2	20+	2	op	3	2	4	1	15	2
132	f	2	s	2	26	1	1	d.p	5	3	p	2	20+	2	op	3	2	4	1	27	3
135	f	2	s	2	26	1	1	d.p	5	3	p	2	20+	2	op	3	2	4	1	27	3
136	f	2	s	2	26	1	1	d.p	5	3	p	2	20+	2	op	3	2	4	1	30	3
134	f	2	m	1	27	1	1	d.p	5	3	p	2	20+	2	op	3	2	4	1	27	3
80	f	2	s	2	27	1	1	d.p	5	3	g.p	1	60+	3	Perio	3	2	4	1	30	3
130	m	1	m	1	28	1	1	d.p	5	3	p	2	20+	2	op	3	2	5	1	16	2
64	m	1	s	2	35	2	2	d.p	5	3	p	2	60+	3	Prostho	3	2	15	3	21	3
39	m	1	m	1	35	2	2	d.p	5	3	self	2	60+	3	Prostho	3	2	15	3	20	3
26	m	1	m	1	40	3	3	d.p	5	3	g	1	60+	3	o.s	3	2	25	3	16	2
27	m	1	m	1	48	3	3	d.p	5	3	g	1	60+	3	o.s	3	2	31	3	16	2
48	f	2	s	2	24	1	1	d.p	5	3	p	2	60+	3	g.d	2	1	3	1	21	3
79	m	1	s	2	25	1	1	d.p	5	3	p.self	2	60+	3	g.d	2	1	4	1	15	2
68	m	1	s	2	27	1	1	d.p	5	3	p	2	20+	2	g.d	2	1	4	1	15	2
66	m	1	m	1	27	1	1	d.p	5	3	p	2	20+	2	g.d	2	1	5	1	19	2
18	m	1	m	1	29	1	1	d.p	5	3	p	2	20+	2	g.d	2	1	7	2	17	2
32	m	1	s	2	29	1	1	d.p	5	3	p	2	60+	3	g.d	2	1	7	2	24	3
17	f	2	m	1	28	1	1	d.p	5	3	p	2	60+	3	g.d	2	1	10	2	16	2
19	m	1	m	1	30	2	2	d.p	5	3	p	2	20+	2	g.d	2	1	10	2	17	2
28	m	1	s	2	35	2	2	d.p	5	3	g	1	20+	2	g.d	2	1	12	3	17	2
67	f	2	m	1	37	2	2	d.p	5	3	p	2	60+	3	g.d	2	1	19	3	23	3
65	m	1	m	1	43	3	3	d.p	5	3	p	2	1lac+	4	g.d	2	1	21	3	17	2
70	m	1	m	1	52	4	3	d.p	5	3	p	2	1lac+	4	g.d	2	1	28	3	24	3
3	f	2	m	1	25	1	1	d.p	5	3	p.self	2	1lac+	4	g.d	2	1	32	3	9	1
157	f	2	s	2	24	1	1	l	3	3	p	2	20+	2	o.s	3	2	2	1	14	2
156	m	1	s	2	26	1	1	l	3	3	p	2	20+	2	o.s	3	2	3	1	20	3
6	f	2	m	1	25	1	1	l	3	3	p	2	20+	2	Perio	3	2	3	1	12	1
142	f	2	s	2	25	1	1	l	3	3	p	2	20+	2	Prostho	3	2	3	1	18	2
129	f	2	s	2	27	1	1	l	3	3	p	2	20+	2	Prostho	3	2	3	1	30	3
82	f	2	m	1	27	1	1	l	3	3	p	2	20+	2	op	3	2	4	1	13	2
147	f	2	m	1	27	1	1	l	3	3	p	2	20+	2	Ortho	3	2	4	1	21	3
150	f	2	s	2	28	1	1	l	3	3	p	2	20+	2	Perio	3	2	4	1	16	2
9	f	2	s	2	28	1	1	l	3	3	p	2	20+	2	op	3	2	6	2	20	3
1	f	2	s	2	27	1	1	l	3	3	p	2	60+	3	Perio	3	2	6	2	21	3
141	m	1	s	2	29	1	1	l	3	3	p	2	20+	2	Prostho	3	2	6	2	15	2
146	f	2	m	1	29	1	1	l	3	3	p	2	20+	2	Ortho	3	2	9	2	18	2
2	f	2	s	2	30	2	2	l	3	3	p	2	20+	2	Perio	3	2	9	2	21	3
49	f	2	m	1	33	2	2	l	3	3	g	1	60+	3	op	3	2	10	2	16	2
56	f	2	s	2	25	1	1	l	3	3	p	2	20+	2	Prostho	3	2	12	3	22	3
85	f	2	m	1	30	2	2	l	3	3	p	2	20+	2	op	3	2	18	3	10	1
57	m	1	m	1	40	3	3	l	3	3	p	2	20+	2	Prostho	3	2	18	3	18	2
145	m	1	m	1	52	4	3	l	3	3	p	2	20+	2	Prostho	3	2	25	3	18	2
140	f	2	s	2	25	1	1	l	3	3	p	2	20+	2	Ortho	3	2	31	3	6	1
83	f	2	s	2	25	1	1	l	3	3	p	2	20+	2	g.d	2	1	3	1	16	2
10	f	2	m	1	26	1	1	l	3	3	p	2	20+	2	dph	1	1	4	1	12	1
84	m	1	s	2	26	1	1	l	3	3	p	2	20+	2	g.d	2	1	4	1	17	2
55	m	1	s	2	26	1	1	l	3	3	p	2	20+	2	g.d	2	1	5	1	19	2
29	f	2	m	1	27	1	1	l	3	3	g	1	20+	2	dph	1	1	6	2	27	3
4	f	2	s	2	27	1	1	l	3	3	p	2	20+	2	g.d	2	1	6	2	24	3
143	f	2	s	2	31	2	2	l	3	3	p	2	20+	2	g.d	2	1	9	2	21	3
11	f	2	s	2	29	1	1	l	3	3	p	2	20+	2	g.d	2	1	11	3	11	1
69	f	2	s	2	35	2	2	l	3	3	self	2	60+	3	g.d	2	1	16	3	22	3
5	f	2	m	1	32	2	2	l	3	3	p	2	1lac+	4	dph	1	1	17	3	19	2
149	f	2	m	1	43	3	3	l	3	3	p	2	20+	2	g.d	2	1	21	3	9	1
